# Supplementary material for: Data on the thermo-fluid simulation of open-cathode fuel cell stack depending on the location of the oxidizer/cooling supply system
Source: Data Brief. 2020 May 27;31:105771. doi: 10.1016/j.dib.2020.105771 (PMC7280773; doi:10.1016/j.dib.2020.105771)
Supplement: Supplementary file 1 [file mmc1.xml]

<?xml version="1.0" encoding="utf-8" standalone="no"?>
<data>
  <datasets>
    <author>nikita.faddeev@yandex.ru</author>
    <type>0</type>
    <dataset>
      <value>6</value>
      <reason>Other (please explain)</reason>
      <comments>A link to the data repository is provided in the manuscript.</comments>
    </dataset>
  </datasets>
</data>
